# Supplementary material for: Optimization of Bifunctional Antisense Oligonucleotides for Regulation of Mutually Exclusive Alternative Splicing of PKM Gene
Source: Molecules. 2022 Sep 3;27(17):5682. doi: 10.3390/molecules27175682 (PMC9457596; doi:10.3390/molecules27175682)
Supplement: Supplementary file 1 [file molecules-27-05682-s001.zip]

Archive with 1 entries (1 files):
- molecules-1866201-supplementary.pdf
